# Supplementary material for: Coordination Chemistry of a Bis(Tetrazine) Tweezer: A Case of Host-Guest Behavior with Silver Salts
Source: Molecules. 2021 May 5;26(9):2705. doi: 10.3390/molecules26092705 (PMC8124956; doi:10.3390/molecules26092705)
Supplement: Supplementary file 1 [file molecules-26-02705-s001.zip]

Archive with 1 entries (1 files):
- molecules-1195645-supplementary.pdf
